# Supplementary material for: Exposure to ionizing radiation induced persistent gene expression changes in mouse mammary gland
Source: Radiat Oncol. 2012 Dec 5;7:205. doi: 10.1186/1748-717X-7-205 (PMC3551737; doi:10.1186/1748-717X-7-205)
Supplement: Additional file 1 — All the upregulated canonical pathways mapped by Ingenuity Pathway Analysis are presented. The colored (blue) pathways have p-value <0.05. [file 1748-717X-7-205-S1.xls]

## Sheet: Sheet0
© 2000-2011 Ingenuity Systems, Inc. All rights reserved.	Color indicates significant p-value
Ingenuity Canonical Pathways	-log(p-value)	Ratio	Molecules
Oxidative Phosphorylation	4.16	0.0699	ATP6V0E2,NDUFC1,COX6B1,NDUFS8,COX10,COX5A,NDUFS6,NDUFA12,COX7A1,ATP5G3
Mitochondrial Dysfunction	4.06	0.0735	COX6B1,NDUFS8,COX10,CPT1B,COX5A,TRAK1,NDUFS6,NDUFA12,MAPK12,COX7A1
Breast Cancer Regulation by Stathmin1	3.81	0.06	PPP1R14C,PIK3C2B,E2F6,ADCY2,PRKCQ,CAMK2A,TUBA8,PPM1L,PPP2R5B,TUBA4A,PPP1R3A,TUBA3C/TUBA3D
ERK/MAPK Signaling	2.81	0.0505	PLA2G4E,PPP1R14C,PIK3C2B,TLN2,PLA2G12A,HSPB2,PPM1L,PPP2R5B,PLCG1,PPP1R3A
Cardiac β-adrenergic Signaling	2.56	0.0576	PPP1R14C,ADCY2,PPM1L,PPP2R5B,PDE4A,AKAP6,PPP1R3A,PDE4D
Glycolysis/Gluconeogenesis	2.47	0.0667	PGK1,PGM1,ALDOA,TPI1,Gapdh (includes others),LDHB
Inositol Metabolism	2.46	0.333	ALDOA,TPI1
Ubiquinone Biosynthesis	2.46	0.0725	NDUFC1,NDUFS8,UFSP1,NDUFS6,NDUFA12
14-3-3-mediated Signaling	2.44	0.0593	PIK3C2B,PRKCQ,TUBA8,TUBA4A,PLCG1,TUBA3C/TUBA3D,MAPK12
Aldosterone Signaling in Epithelial Cells	2.16	0.0506	PIK3C2B,SACS,PRKCQ,HSPA1L,DNAJC27,HSPB2,PLCG1,DNAJB5
Production of Nitric Oxide and Reactive Oxygen Species in Macrophages	2.14	0.0494	PPP1R14C,PIK3C2B,PRKCQ,PPM1L,PPP2R5B,PLCG1,PPP1R3A,MAPK12
Fc Epsilon RI Signaling	2.03	0.0571	PLA2G4E,PIK3C2B,PRKCQ,PLA2G12A,PLCG1,MAPK12
Endothelin-1 Signaling	2.03	0.0476	PLA2G4E,PIK3C2B,ADCY2,PRKCQ,PLA2G12A,GNAO1,PLCG1,MAPK12
Dopamine Receptor Signaling	1.96	0.0649	PPP1R14C,ADCY2,PPM1L,PPP2R5B,PPP1R3A
CCR3 Signaling in Eosinophils	1.83	0.05	PLA2G4E,PIK3C2B,PRKCQ,PLA2G12A,CFL2,MAPK12
Type II Diabetes Mellitus Signaling	1.81	0.0455	PIK3C2B,PRKCQ,PRKAB2,MAPK12,ADIPOR1,KCNJ11
Thrombopoietin Signaling	1.75	0.0678	PIK3C2B,THPO,PRKCQ,PLCG1
CTLA4 Signaling in Cytotoxic T Lymphocytes	1.73	0.0515	PIK3C2B,AP1S2,PPM1L,PPP2R5B,PLCG1
CDK5 Signaling	1.71	0.0562	PPP1R14C,ADCY2,PPM1L,PPP2R5B,PPP1R3A
TR/RXR Activation	1.69	0.0562	PIK3C2B,RXRG,SLC16A3,UCP1,PPARGC1A
Protein Kinase A Signaling	1.68	0.0348	PPP1R14C,ADCY2,PRKCQ,CAMK2A,HIST1H1A,PDE4A,PLCG1,AKAP6,PPP1R3A,TTN,PDE4D
Synaptic Long Term Depression	1.65	0.0441	PLA2G4E,PRKCQ,PLA2G12A,PPM1L,GNAO1,PPP2R5B
Role of MAPK Signaling in the Pathogenesis of Influenza	1.62	0.0635	PLA2G4E,PLA2G12A,MAPK12,RABGEF1
Cellular Effects of Sildenafil (Viagra)	1.61	0.0522	KCNN1,ADCY2,PABPC4,PDE4A,PLCG1,PDE4D,MYH1
Cell Cycle Regulation by BTG Family Proteins	1.58	0.0833	E2F6,PPM1L,PPP2R5B
MIF Regulation of Innate Immunity	1.52	0.0667	PLA2G4E,PLA2G12A,MAPK12
Glioma Signaling	1.52	0.0467	PIK3C2B,E2F6,PRKCQ,CAMK2A,PLCG1
Phenylalanine, Tyrosine and Tryptophan Biosynthesis	1.5	0.118	GOT1,GOT2
AMPK Signaling	1.48	0.0417	PIK3C2B,PRKAB2,CPT1B,PPM1L,PPP2R5B,MAPK12
Neuropathic Pain Signaling In Dorsal Horn Neurons	1.48	0.0485	PIK3C2B,KCNN1,PRKCQ,CAMK2A,PLCG1
Melatonin Signaling	1.46	0.0571	PRKCQ,CAMK2A,GNAO1,PLCG1
Macropinocytosis Signaling	1.44	0.0526	PIK3C2B,PRKCQ,PLCG1,ITGB6
Cysteine Metabolism	1.43	0.06	GOT1,GOT2,LDHB
ILK Signaling	1.4	0.037	PIK3C2B,CFL2,PPM1L,PPP2R5B,MAPK12,ITGB6,MYH1
Protein Ubiquitination Pathway	1.38	0.0333	SACS,USP15,HSPA1L,USP13,UBE2B,DNAJC27,HSPB2,USP2,DNAJB5
Corticotropin Releasing Hormone Signaling	1.32	0.041	ADCY2,PRKCQ,GNAO1,PLCG1,MAPK12
HER-2 Signaling in Breast Cancer	1.3	0.0494	PIK3C2B,PRKCQ,PLCG1,ITGB6
Renin-Angiotensin Signaling	1.29	0.0439	PIK3C2B,ADCY2,PRKCQ,PLCG1,MAPK12
Thrombin Signaling	1.25	0.0352	PIK3C2B,ADCY2,PRKCQ,CAMK2A,GNAO1,PLCG1,MAPK12
Glycerophospholipid Metabolism	1.25	0.041	PLA2G4E,PLA2G12A,PLCG1,ACHE,GOT1
Purine Metabolism	1.25	0.0328	ADCY2,ADAL,KIF1B,PDE4A,GMPR,IDE,PDE4D,ATP5G3,MYH1
P2Y Purigenic Receptor Signaling Pathway	1.2	0.04	P2RY2,PIK3C2B,ADCY2,PRKCQ,PLCG1
p70S6K Signaling	1.17	0.0403	PIK3C2B,PRKCQ,PPM1L,PPP2R5B,PLCG1
FGF Signaling	1.17	0.0465	PIK3C2B,PLCG1,MAPK12,FGF13
Melanocyte Development and Pigmentation Signaling	1.15	0.0455	PIK3C2B,ADCY2,PLCG1,DCT
G Beta Gamma Signaling	1.12	0.0388	ADCY2,PRKCQ,GNAO1,PLCG1
Virus Entry via Endocytic Pathways	1.11	0.043	PIK3C2B,PRKCQ,PLCG1,ITGB6
Xenobiotic Metabolism Signaling	1.1	0.0269	GSTA3,PIK3C2B,PRKCQ,CAMK2A,PPM1L,PPP2R5B,MAPK12,PPARGC1A
PPARα/RXRα Activation	1.1	0.0337	ADCY2,PRKAB2,PLCG1,GOT2,ADIPOR1,PPARGC1A
p53 Signaling	1.09	0.0421	CCNG1,PIK3C2B,ADCK3,C12orf5
IL-1 Signaling	1.07	0.0396	ECSIT,ADCY2,GNAO1,MAPK12
Starch and Sucrose Metabolism	1.07	0.0429	UGP2,PGM1,AGL
CREB Signaling in Neurons	1.06	0.0316	PIK3C2B,ADCY2,PRKCQ,CAMK2A,GNAO1,PLCG1
Wnt/β-catenin Signaling	1.05	0.0347	FRZB,SOX6,PPM1L,GNAO1,PPP2R5B,FZD9
Relaxin Signaling	1.02	0.0345	PIK3C2B,ADCY2,GNAO1,PDE4A,PDE4D
Tyrosine Metabolism	1.01	0.0411	GOT1,DCT,GOT2
MIF-mediated Glucocorticoid Regulation	1.01	0.0541	PLA2G4E,PLA2G12A
Role of NFAT in Cardiac Hypertrophy	0.999	0.0306	PIK3C2B,ADCY2,PRKCQ,CAMK2A,PLCG1,MAPK12
Aryl Hydrocarbon Receptor Signaling	0.995	0.0345	GSTA3,RXRG,NFIC,HSPB2,DCT
CCR5 Signaling in Macrophages	0.995	0.0353	PRKCQ,PLCG1,MAPK12
Citrate Cycle	0.983	0.069	IDH2,IDH3B
IL-15 Signaling	0.979	0.0462	PIK3C2B,PLCG1,MAPK12
iCOS-iCOSL Signaling in T Helper Cells	0.974	0.0348	PIK3C2B,PRKCQ,CAMK2A,PLCG1
HGF Signaling	0.974	0.0392	PIK3C2B,PRKCQ,PLCG1,MAPK12
p38 MAPK Signaling	0.961	0.0377	PLA2G4E,PLA2G12A,HSPB2,MAPK12
Pentose Phosphate Pathway	0.958	0.0938	G6pd2,PGM1,ALDOA
Non-Small Cell Lung Cancer Signaling	0.931	0.0411	PIK3C2B,RXRG,PLCG1
Synaptic Long Term Potentiation	0.902	0.0381	PPP1R14C,PRKCQ,CAMK2A,PPP1R3A
Agrin Interactions at Neuromuscular Junction	0.902	0.0441	CHRNA1,RAPSN,MAPK12
Growth Hormone Signaling	0.902	0.0423	PIK3C2B,PRKCQ,PLCG1
Erythropoietin Signaling	0.887	0.0405	PIK3C2B,PRKCQ,PLCG1
Chemokine Signaling	0.873	0.0435	CAMK2A,PLCG1,MAPK12
PKCθ Signaling in T Lymphocytes	0.869	0.0301	PIK3C2B,PRKCQ,CAMK2A,PLCG1
Germ Cell-Sertoli Cell Junction Signaling	0.868	0.0311	PIK3C2B,TUBA8,TUBA4A,TUBA3C/TUBA3D,MAPK12
CD28 Signaling in T Helper Cells	0.858	0.032	PIK3C2B,PRKCQ,PLCG1,MAPK12
CXCR4 Signaling	0.85	0.0312	PIK3C2B,ADCY2,PRKCQ,GNAO1,MAPK12
Glutamate Metabolism	0.848	0.0556	GOT1,GOT2
LPS-stimulated MAPK Signaling	0.846	0.038	PIK3C2B,PRKCQ,MAPK12
Phospholipid Degradation	0.832	0.037	PLA2G4E,PLA2G12A,PLCG1
Alanine and Aspartate Metabolism	0.828	0.0513	GOT1,GOT2
Phenylalanine Metabolism	0.828	0.0513	GOT1,GOT2
Leptin Signaling in Obesity	0.819	0.0385	PIK3C2B,ADCY2,PLCG1
Aminosugars Metabolism	0.819	0.0417	PDE4A,CHIA,PDE4D
Prolactin Signaling	0.807	0.039	PIK3C2B,PRKCQ,PLCG1
Nucleotide Sugars Metabolism	0.801	0.111	UGP2
Ceramide Signaling	0.794	0.0366	PIK3C2B,PPM1L,PPP2R5B
cAMP-mediated signaling	0.787	0.0279	ADCY2,CAMK2A,GNAO1,PDE4A,AKAP6,PDE4D
Cyclins and Cell Cycle Regulation	0.782	0.0337	E2F6,PPM1L,PPP2R5B
Galactose Metabolism	0.773	0.0426	UGP2,PGM1
Systemic Lupus Erythematosus Signaling	0.773	0.0223	SNRPN,LSM14B,PIK3C2B,LSM12,PLCG1
FcγRIIB Signaling in B Lymphocytes	0.756	0.0377	PIK3C2B,MAPK12
Reelin Signaling in Neurons	0.746	0.0366	PIK3C2B,MAPK12,VLDLR
GNRH Signaling	0.74	0.0294	ADCY2,PRKCQ,CAMK2A,MAPK12
RAR Activation	0.712	0.0282	RXRG,ADCY2,PRKCQ,MAPK12,PPARGC1A
FXR/RXR Activation	0.702	0.046	ABCB4,MAPK12,VLDLR,PPARGC1A
Fructose and Mannose Metabolism	0.693	0.0392	ALDOA,TPI1
Cleavage and Polyadenylation of Pre-mRNA	0.688	0.0833	WDR33
PAK Signaling	0.681	0.0286	PIK3C2B,CFL2,MAPK12
EGF Signaling	0.678	0.0417	PIK3C2B,PLCG1
mTOR Signaling	0.676	0.0251	PIK3C2B,PRKCQ,PRKAB2,PPM1L,PPP2R5B
α-Adrenergic Signaling	0.671	0.0323	ADCY2,PRKCQ,PLCG1
FAK Signaling	0.671	0.0303	PIK3C2B,TLN2,PLCG1
Apoptosis Signaling	0.671	0.0319	ENDOG,PRKCQ,PLCG1
RAN Signaling	0.657	0.0556	KPNA3
Role of PI3K/AKT Signaling in the Pathogenesis of Influenza	0.637	0.0282	KPNA3,PIK3C2B
Toll-like Receptor Signaling	0.637	0.0392	ECSIT,MAPK12
Glutathione Metabolism	0.637	0.0508	GSTA3,G6pd2,IDH2
Granzyme B Signaling	0.629	0.0625	ENDOG
Granzyme A Signaling	0.629	0.0526	HIST1H1A
Role of IL-17A in Arthritis	0.624	0.0333	PIK3C2B,MAPK12
Natural Killer Cell Signaling	0.623	0.0283	PIK3C2B,PRKCQ,PLCG1
Fcγ Receptor-mediated Phagocytosis in Macrophages and Monocytes	0.623	0.0316	TLN2,PRKCQ,PLCG1
Inositol Phosphate Metabolism	0.618	0.0286	PIK3C2B,PRKCQ,DMPK,PLCG1
Axonal Guidance Signaling	0.603	0.0212	PIK3C2B,PRKCQ,TUBA8,CFL2,GNAO1,TUBA4A,ABLIM2,FZD9,TUBA3C/TUBA3D
Parkinson's Signaling	0.603	0.0556	MAPK12
HIF1α Signaling	0.596	0.0286	PIK3C2B,MAPK12,LDHB
T Cell Receptor Signaling	0.596	0.0291	PIK3C2B,PRKCQ,PLCG1
Regulation of eIF4 and p70S6K Signaling	0.596	0.0237	PIK3C2B,PPM1L,PPP2R5B,MAPK12
Calcium-induced T Lymphocyte Apoptosis	0.587	0.0308	PRKCQ,PLCG1
Eicosanoid Signaling	0.587	0.0345	PLA2G4E,PLA2G12A
B Cell Receptor Signaling	0.582	0.0267	PIK3C2B,PRKCQ,CAMK2A,MAPK12
Role of Macrophages, Fibroblasts and Endothelial Cells in Rheumatoid Arthritis	0.574	0.0215	PIK3C2B,PRKCQ,CAMK2A,FRZB,GNAO1,PLCG1,FZD9
IL-12 Signaling and Production in Macrophages	0.571	0.0259	PIK3C2B,PRKCQ,MAPK12
Integrin Signaling	0.568	0.0238	PIK3C2B,TLN2,PLCG1,ITGB6,TTN
Molecular Mechanisms of Cancer	0.564	0.0218	PIK3C2B,E2F6,ADCY2,PRKCQ,CAMK2A,GNAO1,FZD9,MAPK12
Glioblastoma Multiforme Signaling	0.548	0.0253	PIK3C2B,E2F6,PLCG1,FZD9
Induction of Apoptosis by HIV1	0.542	0.0308	SLC25A4,MAPK12
Myc Mediated Apoptosis Signaling	0.542	0.0328	PIK3C2B,MAPK12
Mitotic Roles of Polo-Like Kinase	0.532	0.0308	PPM1L,PPP2R5B
Role of Tissue Factor in Cancer	0.523	0.027	PIK3C2B,CFL2,MAPK12
Pyruvate Metabolism	0.521	0.0299	ME3,LDHB
Pancreatic Adenocarcinoma Signaling	0.516	0.0261	PIK3C2B,E2F6,MAPK12
Sphingosine-1-phosphate Signaling	0.516	0.0256	PIK3C2B,ADCY2,PLCG1
Estrogen-Dependent Breast Cancer Signaling	0.511	0.0308	PIK3C2B,HSD17B7
CD40 Signaling	0.502	0.029	PIK3C2B,MAPK12
IL-17A Signaling in Airway Cells	0.502	0.029	PIK3C2B,MAPK12
GM-CSF Signaling	0.502	0.0303	PIK3C2B,CAMK2A
Biosynthesis of Steroids	0.497	0.0476	COX10
Actin Cytoskeleton Signaling	0.492	0.0215	PIK3C2B,CFL2,TTN,FGF13,MYH1
Neurotrophin/TRK Signaling	0.492	0.0278	PIK3C2B,PLCG1
Role of NFAT in Regulation of the Immune Response	0.482	0.0211	PIK3C2B,PRKCQ,GNAO1,PLCG1
Gα12/13 Signaling	0.48	0.024	PIK3C2B,CDH15,MAPK12
Glycosphingolipid Biosynthesis - Neolactoseries	0.48	0.04	ST8SIA5
Glycine, Serine and Threonine Metabolism	0.474	0.0282	PLCG1,GOT1
Linoleic Acid Metabolism	0.465	0.026	PLA2G4E,PLA2G12A
Angiopoietin Signaling	0.465	0.0282	PIK3C2B,GRB14
IL-22 Signaling	0.464	0.0417	MAPK12
Tumoricidal Function of Hepatic Natural Killer Cells	0.464	0.0417	ENDOG
Arginine and Proline Metabolism	0.456	0.0274	GOT1,GOT2
IL-17A Signaling in Gastric Cells	0.448	0.04	MAPK12
Pentose and Glucuronate Interconversions	0.448	0.025	UGP2
Cardiac Hypertrophy Signaling	0.444	0.0216	PIK3C2B,ADCY2,GNAO1,PLCG1,MAPK12
Phospholipase C Signaling	0.435	0.0201	PLA2G4E,ADCY2,PRKCQ,PLA2G12A,PLCG1
Glycosphingolipid Biosynthesis - Globoseries	0.434	0.04	ST8SIA5
N-Glycan Degradation	0.434	0.037	NEU2
IL-17 Signaling	0.431	0.027	PIK3C2B,MAPK12
FLT3 Signaling in Hematopoietic Progenitor Cells	0.431	0.027	PIK3C2B,MAPK12
IL-3 Signaling	0.423	0.0274	PIK3C2B,PRKCQ
Small Cell Lung Cancer Signaling	0.423	0.0235	PIK3C2B,RXRG
PDGF Signaling	0.423	0.0274	PIK3C2B,PLCG1
Glycosphingolipid Biosynthesis - Ganglioseries	0.42	0.037	ST8SIA5
Role of JAK family kinases in IL-6-type Cytokine Signaling	0.42	0.0385	MAPK12
Crosstalk between Dendritic Cells and Natural Killer Cells	0.416	0.0217	TLN2,CAMK2A
BMP signaling pathway	0.416	0.026	MAPK12,PITX2
NRF2-mediated Oxidative Stress Response	0.409	0.0211	GSTA3,PIK3C2B,PRKCQ,DNAJB5
Sonic Hedgehog Signaling	0.406	0.0323	DYRK1B
NF-κB Activation by Viruses	0.401	0.0253	PIK3C2B,PRKCQ
Insulin Receptor Signaling	0.4	0.0226	PPP1R14C,PIK3C2B,PPP1R3A
4-1BB Signaling in T Lymphocytes	0.394	0.0303	MAPK12
Regulation of IL-2 Expression in Activated and Anergic T Lymphocytes	0.373	0.0235	PLCG1,MAPK12
Leukocyte Extravasation Signaling	0.372	0.0206	PIK3C2B,PRKCQ,PLCG1,MAPK12
VDR/RXR Activation	0.366	0.0253	RXRG,PRKCQ
G Protein Signaling Mediated by Tubby	0.359	0.0263	PLCG1
Hepatic Cholestasis	0.348	0.0274	ADCY2,PRKCQ,ABCB4,MAPK12
IL-9 Signaling	0.339	0.0263	PIK3C2B
Inhibition of Angiogenesis by TSP1	0.339	0.0294	MAPK12
TGF-β Signaling	0.335	0.0225	MAPK12,PITX2
VEGF Signaling	0.335	0.0215	PIK3C2B,PLCG1
Role of CHK Proteins in Cell Cycle Checkpoint Control	0.329	0.0286	E2F6
IL-17A Signaling in Fibroblasts	0.329	0.0256	MAPK12
RANK Signaling in Osteoclasts	0.329	0.0215	PIK3C2B,MAPK12
Neuregulin Signaling	0.323	0.0206	PRKCQ,PLCG1
SAPK/JNK Signaling	0.323	0.0198	PIK3C2B,MAPK12
Atherosclerosis Signaling	0.318	0.0192	PLA2G4E,PLA2G12A
Factors Promoting Cardiogenesis in Vertebrates	0.312	0.0217	PRKCQ,FZD9
Neuroprotective Role of THOP1 in Alzheimer's Disease	0.311	0.0238	IDE
HMGB1 Signaling	0.302	0.0204	PIK3C2B,MAPK12
Mechanisms of Viral Exit from Host Cells	0.294	0.025	PRKCQ
Docosahexaenoic Acid (DHA) Signaling	0.294	0.0244	PIK3C2B
April Mediated Signaling	0.294	0.0238	MAPK12
Chronic Myeloid Leukemia Signaling	0.291	0.0192	PIK3C2B,E2F6
Thyroid Cancer Signaling	0.286	0.0222	RXRG
IL-6 Signaling	0.286	0.0204	HSPB2,MAPK12
Huntington's Disease Signaling	0.284	0.0172	PIK3C2B,PRKCQ,HSPA1L,NAPB
Tight Junction Signaling	0.283	0.0186	PPM1L,PPP2R5B,MYH1
B Cell Activating Factor Signaling	0.271	0.0227	MAPK12
Melanoma Signaling	0.264	0.0227	PIK3C2B
Type I Diabetes Mellitus Signaling	0.263	0.0171	MAPK12,CPE
Nicotinate and Nicotinamide Metabolism	0.263	0.02	PRKCQ,DMPK
Cholecystokinin/Gastrin-mediated Signaling	0.258	0.0198	PRKCQ,MAPK12
Clathrin-mediated Endocytosis Signaling	0.257	0.0178	PIK3C2B,ITGB6,FGF13
Retinoic acid Mediated Apoptosis Signaling	0.257	0.0154	RXRG
MSP-RON Signaling Pathway	0.257	0.0208	PIK3C2B
Role of Osteoblasts, Osteoclasts and Chondrocytes in Rheumatoid Arthritis	0.247	0.0174	PIK3C2B,FRZB,FZD9,MAPK12
Rac Signaling	0.245	0.0169	PIK3C2B,CFL2
fMLP Signaling in Neutrophils	0.241	0.0169	PIK3C2B,PRKCQ
Calcium Signaling	0.241	0.0153	CHRNA1,CAMK2A,MYH1
Role of Oct4 in Mammalian Embryonic Stem Cell Pluripotency	0.238	0.0222	WWP2
Arachidonic Acid Metabolism	0.237	0.0164	PLA2G4E,PLA2G12A
OX40 Signaling Pathway	0.232	0.0108	MAPK12
Amyloid Processing	0.232	0.0185	MAPK12
TREM1 Signaling	0.226	0.0175	PLCG1
CNTF Signaling	0.226	0.0182	PIK3C2B
Androgen Signaling	0.226	0.0148	PRKCQ,GNAO1
RhoA Signaling	0.226	0.018	CFL2,TTN
CD27 Signaling in Lymphocytes	0.221	0.0179	MAPK12
Activation of IRF by Cytosolic Pattern Recognition Receptors	0.21	0.0152	MAPK12
ATM Signaling	0.21	0.0185	MAPK12
Lymphotoxin β Receptor Signaling	0.205	0.0175	PIK3C2B
Semaphorin Signaling in Neurons	0.205	0.0192	CFL2
Endometrial Cancer Signaling	0.205	0.0182	PIK3C2B
Role of BRCA1 in DNA Damage Response	0.2	0.0169	E2F6
IL-2 Signaling	0.2	0.0179	PIK3C2B
