# Supplementary material for: Exposure to ionizing radiation induced persistent gene expression changes in mouse mammary gland
Source: Radiat Oncol. 2012 Dec 5;7:205. doi: 10.1186/1748-717X-7-205 (PMC3551737; doi:10.1186/1748-717X-7-205)
Supplement: Additional file 2 — All the downregulated canonical pathways mapped by Ingenuity Pathway Analysis are presented. The colored (blue) pathways have p-value <0.05. [file 1748-717X-7-205-S2.xls]

## Sheet: Sheet0
© 2000-2011 Ingenuity Systems, Inc. All rights reserved.		Color indicates significant p-value
Ingenuity Canonical Pathways	-log(p-value)	Ratio	Molecules
Fcγ Receptor-mediated Phagocytosis in Macrophages and Monocytes	2.44	0.0421	EZR,LYN,ACTG1,PRKCB
G-Protein Coupled Receptor Signaling	1.92	0.0192	PRLHR,GPR173,PTGIR,GPRC5A,GLP2R,FZD3,GPR113,ADCY7,CELSR2,PRKCB
Factors Promoting Cardiogenesis in Vertebrates	1.64	0.0326	FZD3,TDGF1,PRKCB
Natural Killer Cell Signaling	1.6	0.0283	SH3BP2,Klra4 (includes others),PRKCB
Mechanisms of Viral Exit from Host Cells	1.55	0.05	ACTG1,PRKCB
Leukocyte Extravasation Signaling	1.45	0.0206	EZR,MMP11,ACTG1,PRKCB
p70S6K Signaling	1.32	0.0242	LYN,RPS6,PRKCB
PI3K Signaling in B Lymphocytes	1.26	0.0221	LYN,PIK3AP1,PRKCB
Role of Lipids/Lipid Rafts in the Pathogenesis of Influenza	1.26	0.0417	IFNA1/IFNA13
Glutamate Receptor Signaling	1.25	0.0323	GRIN1,SLC17A2
Phospholipase C Signaling	1.21	0.0161	LYN,ARHGEF18,ADCY7,PRKCB
GM-CSF Signaling	1.17	0.0303	LYN,PRKCB
Role of Wnt/GSK-3β Signaling in the Pathogenesis of Influenza	1.16	0.0247	FZD3,IFNA1/IFNA13
B Cell Receptor Signaling	1.13	0.02	LYN,PIK3AP1,PRKCB
Tight Junction Signaling	1.08	0.0186	TIAM1,SYMPK,ACTG1
CXCR4 Signaling	1.08	0.0188	LYN,ADCY7,PRKCB
Crosstalk between Dendritic Cells and Natural Killer Cells	1.06	0.0217	IFNA1/IFNA13,ACTG1
Riboflavin Metabolism	0.995	0.05	ACPP
CREB Signaling in Neurons	0.968	0.0158	GRIN1,ADCY7,PRKCB
One Carbon Pool by Folate	0.943	0.05	TYMS
C21-Steroid Hormone Metabolism	0.943	0.0476	Hsd3b4 (includes others)
Melanocyte Development and Pigmentation Signaling	0.94	0.0227	KIT,ADCY7
VEGF Signaling	0.94	0.0215	ACTG1,PRKCB
mTOR Signaling	0.938	0.0151	RPS3A,RPS6,PRKCB
Neuregulin Signaling	0.923	0.0206	RPS6,PRKCB
α-Adrenergic Signaling	0.923	0.0215	ADCY7,PRKCB
Virus Entry via Endocytic Pathways	0.914	0.0215	ACTG1,PRKCB
Breast Cancer Regulation by Stathmin1	0.873	0.015	ARHGEF18,ADCY7,PRKCB
Neuropathic Pain Signaling In Dorsal Horn Neurons	0.844	0.0194	GRIN1,PRKCB
Role of JAK1, JAK2 and TYK2 in Interferon Signaling	0.839	0.0385	IFNA1/IFNA13
Fc Epsilon RI Signaling	0.836	0.019	LYN,PRKCB
IL-12 Signaling and Production in Macrophages	0.836	0.0172	IFNA1/IFNA13,PRKCB
HGF Signaling	0.836	0.0196	ELF1,PRKCB
Synaptic Long Term Potentiation	0.794	0.019	GRIN1,PRKCB
Glycosphingolipid Biosynthesis - Ganglioseries	0.788	0.037	B4GALNT1
IL-15 Production	0.788	0.0333	IFNA1/IFNA13
Actin Cytoskeleton Signaling	0.781	0.0129	TIAM1,EZR,ACTG1
Corticotropin Releasing Hormone Signaling	0.774	0.0164	ADCY7,PRKCB
RhoA Signaling	0.768	0.018	EZR,ACTG1
Renin-Angiotensin Signaling	0.762	0.0175	ADCY7,PRKCB
Role of Hypercytokinemia/hyperchemokinemia in the Pathogenesis of Influenza	0.757	0.0227	IFNA1/IFNA13
Intrinsic Prothrombin Activation Pathway	0.757	0.0312	COL11A2
Interferon Signaling	0.729	0.0294	IFNA1/IFNA13
P2Y Purigenic Receptor Signaling Pathway	0.719	0.016	ADCY7,PRKCB
Role of RIG1-like Receptors in Antiviral Innate Immunity	0.716	0.0208	IFNA1/IFNA13
Synaptic Long Term Depression	0.708	0.0147	LYN,PRKCB
Molecular Mechanisms of Cancer	0.704	0.0109	FZD3,ARHGEF18,ADCY7,PRKCB
Circadian Rhythm Signaling	0.703	0.0303	GRIN1
GNRH Signaling	0.696	0.0147	ADCY7,PRKCB
Cellular Effects of Sildenafil (Viagra)	0.691	0.0149	ADCY7,ACTG1
Colorectal Cancer Metastasis Signaling	0.681	0.012	FZD3,MMP11,ADCY7
Human Embryonic Stem Cell Pluripotency	0.664	0.0135	FZD3,TDGF1
Role of Cytokines in Mediating Communication between Immune Cells	0.646	0.0182	IFNA1/IFNA13
Dendritic Cell Maturation	0.634	0.011	COL11A2,IFNA1/IFNA13
Hepatic Cholestasis	0.629	0.0137	ADCY7,PRKCB
Hepatic Fibrosis / Hepatic Stellate Cell Activation	0.629	0.014	BAMBI,IFNA1/IFNA13
Chondroitin Sulfate Biosynthesis	0.625	0.02	CHSY3
FcγRIIB Signaling in B Lymphocytes	0.606	0.0189	LYN
Regulation of eIF4 and p70S6K Signaling	0.605	0.0118	RPS3A,RPS6
Axonal Guidance Signaling	0.594	0.00941	SEMA4D,FZD3,SEMA4B,PRKCB
Retinoic acid Mediated Apoptosis Signaling	0.587	0.0154	IFNA1/IFNA13
MSP-RON Signaling Pathway	0.587	0.0208	ACTG1
N-Glycan Biosynthesis	0.579	0.0222	ST6GAL1
Aldosterone Signaling in Epithelial Cells	0.553	0.0127	SCNN1B,PRKCB
TREM1 Signaling	0.546	0.0175	LAT2
Role of PI3K/AKT Signaling in the Pathogenesis of Influenza	0.538	0.0141	IFNA1/IFNA13
Systemic Lupus Erythematosus Signaling	0.526	0.00893	LYN,IFNA1/IFNA13
Activation of IRF by Cytosolic Pattern Recognition Receptors	0.523	0.0152	IFNA1/IFNA13
Endothelin-1 Signaling	0.522	0.0119	ADCY7,PRKCB
Semaphorin Signaling in Neurons	0.516	0.0192	SEMA4D
PPARα/RXRα Activation	0.511	0.0112	ADCY7,PRKCB
EIF2 Signaling	0.511	0.0093	RPS3A,RPS6
Calcium-induced T Lymphocyte Apoptosis	0.509	0.0154	PRKCB
Eicosanoid Signaling	0.509	0.0172	PTGIR
Thrombopoietin Signaling	0.502	0.0169	PRKCB
RAR Activation	0.496	0.0113	ADCY7,PRKCB
Wnt/β-catenin Signaling	0.493	0.0116	FZD3,BCL9
Androgen and Estrogen Metabolism	0.489	0.0127	Hsd3b4 (includes others)
NRF2-mediated Oxidative Stress Response	0.479	0.0105	ACTG1,PRKCB
Role of NFAT in Cardiac Hypertrophy	0.475	0.0102	ADCY7,PRKCB
ERK/MAPK Signaling	0.465	0.0101	ELF1,PRKCB
CCR5 Signaling in Macrophages	0.464	0.0118	PRKCB
Communication between Innate and Adaptive Immune Cells	0.453	0.00971	IFNA1/IFNA13
Thrombin Signaling	0.437	0.0101	ADCY7,PRKCB
Melatonin Signaling	0.431	0.0143	PRKCB
Agrin Interactions at Neuromuscular Junction	0.431	0.0147	ACTG1
Growth Hormone Signaling	0.431	0.0141	PRKCB
Erythropoietin Signaling	0.426	0.0135	PRKCB
Macropinocytosis Signaling	0.426	0.0132	PRKCB
Chemokine Signaling	0.42	0.0145	PRKCB
LPS-stimulated MAPK Signaling	0.41	0.0127	PRKCB
IL-3 Signaling	0.41	0.0137	PRKCB
Basal Cell Carcinoma Signaling	0.41	0.0139	FZD3
PDGF Signaling	0.41	0.0137	PRKCB
Caveolar-mediated Endocytosis Signaling	0.406	0.012	ACTG1
Leptin Signaling in Obesity	0.401	0.0128	ADCY7
Dopamine Receptor Signaling	0.401	0.013	ADCY7
cAMP-mediated signaling	0.397	0.0093	PTGIR,ADCY7
NF-κB Activation by Viruses	0.396	0.0127	PRKCB
Prolactin Signaling	0.396	0.013	PRKCB
HER-2 Signaling in Breast Cancer	0.392	0.0123	PRKCB
Role of Pattern Recognition Receptors in Recognition of Bacteria and Viruses	0.387	0.0122	IFNA1/IFNA13
Acute Myeloid Leukemia Signaling	0.387	0.0123	KIT
VDR/RXR Activation	0.374	0.0127	PRKCB
Reelin Signaling in Neurons	0.374	0.0122	LYN
Bladder Cancer Signaling	0.366	0.0109	MMP11
CDK5 Signaling	0.354	0.0112	ADCY7
TR/RXR Activation	0.35	0.0112	SREBF2
G Beta Gamma Signaling	0.346	0.00971	PRKCB
FAK Signaling	0.346	0.0101	ACTG1
Atherosclerosis Signaling	0.342	0.00962	COL11A2
IL-1 Signaling	0.331	0.0099	ADCY7
Amyotrophic Lateral Sclerosis Signaling	0.317	0.00971	GRIN1
HIF1α Signaling	0.317	0.00952	MMP11
Glioma Signaling	0.317	0.00935	PRKCB
Cholecystokinin/Gastrin-mediated Signaling	0.301	0.0099	PRKCB
Rac Signaling	0.292	0.00847	TIAM1
fMLP Signaling in Neutrophils	0.289	0.00847	PRKCB
Role of Tissue Factor in Cancer	0.289	0.00901	LYN
Sphingosine-1-phosphate Signaling	0.286	0.00855	ADCY7
14-3-3-mediated Signaling	0.281	0.00847	PRKCB
CCR3 Signaling in Eosinophils	0.278	0.00833	PRKCB
Androgen Signaling	0.278	0.00741	PRKCB
Role of NANOG in Mammalian Embryonic Stem Cell Pluripotency	0.275	0.00877	FZD3
Type II Diabetes Mellitus Signaling	0.275	0.00758	PRKCB
Insulin Receptor Signaling	0.24	0.00752	SCNN1B
Role of Macrophages, Fibroblasts and Endothelial Cells in Rheumatoid Arthritis	0.234	0.00613	FZD3,PRKCB
Ovarian Cancer Signaling	0.226	0.00719	FZD3
Cardiac β-adrenergic Signaling	0.226	0.00719	ADCY7
Relaxin Signaling	0.222	0.0069	ADCY7
Pyrimidine Metabolism	0.22	0.00719	TYMS
