# Supplementary material for: Exposure to ionizing radiation induced persistent gene expression changes in mouse mammary gland
Source: Radiat Oncol. 2012 Dec 5;7:205. doi: 10.1186/1748-717X-7-205 (PMC3551737; doi:10.1186/1748-717X-7-205)
Supplement: Additional file 3 — Complete list of upregulated signaling networks generated by Ingenuity Pathway Analysis are presented. Highlighted (bold) genes are from the microarray dataset. [file 1748-717X-7-205-S3.xls]

## Sheet: Sheet0
© 2000-2011 Ingenuity Systems, Inc. All rights reserved.
ID	Molecules in Network	Score	Focus Molecules	Top Functions
1	26s Proteasome,ACHE,AChR,Akt,AQP4,BIN1,CAMK2A,CHRNA1,Creb,ERK1/2,FRZB,HSPA1L,IDE,ISL1,KCNC1,KIAA0368,KIF1B,MYOD1,MYOG,NES,NFkB (complex),NOL3,P2RY2,PDGF BB,PGK1,PLCG1,PPARGC1A,PRKCQ,RAPSN,RNF217,RXRG,S100B,SLC37A4,SNTA1,THPO	44	28	Cell Death, Neurological Disease, Cellular Development
2	ALDOA,ARPP21,ATP1A1,ATP1B1,ATP2A2,ATP6V0E2,BCL6,C15orf63,CIITA,ECSIT,FXYD4,Gapdh (includes others),Gm9790/Higd1a,GNAO1,HNRNPUL1,HSP90AB1,HTT,IL5,LDLR,NAA15,NDUFA12,PKM2,PMP22,POU3F1,RAB3A,RPH3A,SACS,SLC16A3,SPI1,SQSTM1,SYN2,TPI1,TRAF6,TUBA3C/TUBA3D,XBP1	21	17	Genetic Disorder, Neurological Disease, Skeletal and Muscular Disorders
3	ACTA1,ACTN1,AKAP6,ATP2B1,CDK16,CPE,ELL2,FSH,FYCO1,GK,GOT1,GPCPD1,IPO13,KIDINS220,LBX1,Lh,LIF,MAP1LC3B,NANOG,NOL3,PAX6,PCSK1N,PDE4D,PGK1,PHACTR2,PPFIA4,PPP2R5B,PRKAR1A,PRKAR2A,PSMD1,Ryr1l,SNAP23,STX3,TPM1 (includes EG:22003),VAMP8	19	16	Reproductive System Development and Function, Cellular Development, Cellular Growth and Proliferation
4	ABCC9,ALDOA,ATP1A1,CACNA1A,CACNA1B,CACNB1,CACNB4,CDH15,CTNNB1,DLG4,GOT2,HTT,IDH2,IL5,KCNJ11,KRAS,LDHA,LDHB,MYC,PCLO,PITX2,PRKCE,SCN1B,SCN2B,SLC25A4,SLC27A1,SYT1,SYT2,TP53,TPI1,TRIO,UGP2,VDAC1	16	14	Molecular Transport, Genetic Disorder, Carbohydrate Metabolism
5	AHR,APAF1,ATP1B2,BMI1,CAB39,CCNG1,CHEK2,CIITA,CREBBP,E2F6,ESRRG,Estrogen Receptor,HIST1H1A,Hist2h4 (includes others),HSP90AA1,MAPK12,MCM3,NFIC,Pcp4l1,PHC1,PLA2G12A,PRNP,RAD51AP1,Rb,RING1,SFTPC,SMARCA4,SMARCD3,STK11,STRADB,STUB1,Thymidine Kinase,TP53,TUBA8,UBE2B	16	14	Cell Cycle, Cell Death, Hematological System Development and Function
6	ATF3,B3GALT1,Calcineurin protein(s),Calmodulin,CCNA1,CIITA,CISH,CORO6,CREB1,CYP8B1,F2,FEM1A,GDF1,Gsk3,GSTA5,HSD17B7,HSPA8,IL1B,IL1R1,INSR,KCNQ5,Mapt,OPA3,PLCG1,PMS1,PPARGC1A,PSEN1,RORA,SATB1,SERPINA3,SIX1,SLC25A25,SOD1,TUBA4A,USP13	16	14	Cell Death, Neurological Disease, Tissue Morphology
7	ACSL1,APOA4,BCL2,CITED2,CPT1B,CRYAB,E2F1,EYA4,FOXC2,Fundc2,GSTA3,Ins1,ITGB6,KPNA3,Ldh,LEP,NEB,NEU2,NFKB1,PCSK1,POU2F1,PPARGC1A,PPP1R3A,PTGES,PTGS2,SOX6,SP1,SPTB,TMCC2,TNF,TNIK,TRAF2,TSPO,UCP3,ZFP36	16	14	Energy Production, Lipid Metabolism, Small Molecule Biochemistry
8	APOA4,ATF3,CD3,CD80,CD86,CEBPB,CIITA,COL1A1,COX5A,COX6B1,CPEB3,EFCAB6,ELAVL1,Gsk3,HELT,HSD11B1,HSPB2,IDH3B,IFNG,IL4,IL1RN,IRF1,NEIL2,NEUROG1,NR3C2,NRF1,POLR2A,Rac,TACC2,TCF7L2,TRAK1,TRAM2,USP2,VLDLR,WWP2	14	13	Cellular Growth and Proliferation, Hematological System Development and Function, Tissue Development
9	ACTA1,ACTC1,AGTR1,C14orf166,CUL5,DCT,DDX1,DMPK,DOT1L,EIF1AY,ENO1,ENPP4,FXR1,FXYD1,FZD9,Histone h3,HRASLS,JUN,MECP2,MLLT3,MYH1,MYH2,MYH4,PABPC4,RELN,SCNN1A,SGK1,STAU1,SYNCRIP,TCF4,THOC4,UCP1,UQCRC1,YWHAZ,YY1	14	13	Cellular Function and Maintenance, Molecular Transport, Cellular Assembly and Organization
10	ABHD5,ADAM12,ADCK3,ADM,CALCRL,CD40LG,DOK7,ENDOG,ERBB2,FILIP1,FLNA,G6pd2,GNB2L1,HIF1A,Hsp70,Hsp90,HSP90AA1,IGF1R,ITGB1,KDM3A,MUSK,NR3C1,NRG1 (includes EG:112400),PACSIN3,PAK1,PGM1,PLIN5,PRKCE,PSEN1,Rac,RAMP1,SRC,STUB1,TLN2,TTN	11	11	Cell Death, Cell-To-Cell Signaling and Interaction, Nervous System Development and Function
11	ADAM10,ADIPOR1,ADRA1B,CCND2,CCND3,COX7A1,CXCL10,CXCL12,CYP11A1,CYP7A1,DMD,DTNA,DUSP26,FSHB,HIPK3,HSF4,ITGB4,LCK,MAPK3,MAPRE3,MET,Mlc,NFKB2,NR5A1,PI3K (complex),PIN1,PITX1,PLEC,PRKCZ,RAC1,Ras,SOX9,SYNC,TCEA3,THRB	10	10	Cancer, Tissue Development, Embryonic Development
12	ABCB4,AGER,AIMP2,CD2,CD28,CD40,CD59,CD86,CD40LG,DISC1,DNM2,DYRK1B,FGFR1,GRB2,GRB14,HGF,IL2,IL12 (complex),JAK1,JAK2,MET,P38 MAPK,PDE4A,PDGFA,PDGFRB,PIK3C2B,PLCG1,PTPN2,RASA1,SH2B3,Sos,SQSTM1,WAS,ZAP70,ZFP106	8	9	Cellular Movement, Cell Death, Immune Cell Trafficking
13	E330017A01Rik,FIGLA	1	1	Cell Cycle, Reproductive System Development and Function, Cell Death
14	CFL2,CSRP3	1	1	Cardiovascular Disease, Genetic Disorder, Cellular Assembly and Organization
15	SNRPN,UBE3A	1	1	Cellular Function and Maintenance, Reproductive System Development and Function, Developmental Disorder
16	PPARD,PRKAG3	1	1	Energy Production, Lipid Metabolism, Small Molecule Biochemistry
17	MEF2A,XIRP2	1	1	Skeletal and Muscular Disorders, Cardiac Dilation, Cardiovascular System Development and Function
18	HOXA4,MBD1	1	1	Connective Tissue Development and Function, Skeletal and Muscular System Development and Function, Tissue Development
19	SH3RF2,ZNF217	1	1	Cellular Development, Cardiovascular System Development and Function, Cellular Function and Maintenance
20	MECOM,NAPB	1	1	Cancer, Hematological Disease, Cellular Function and Maintenance
21	KIF13A,TTC19,ZFYVE26	1	1	Cell Cycle, Cellular Movement, Cellular Growth and Proliferation
22	CNTN2,CNTNAP2,KCNA2	1	1	Cellular Assembly and Organization, Tissue Development, Cell-To-Cell Signaling and Interaction
23	DCP2,ELF4,NDUFS8	1	1	Gene Expression, RNA Post-Transcriptional Modification, Cardiovascular Disease
