# Supplementary material for: Exposure to ionizing radiation induced persistent gene expression changes in mouse mammary gland
Source: Radiat Oncol. 2012 Dec 5;7:205. doi: 10.1186/1748-717X-7-205 (PMC3551737; doi:10.1186/1748-717X-7-205)
Supplement: Additional file 4 — Complete list of downregulated signaling networks generated by Ingenuity Pathway Analysis are presented. Highlighted (bold) genes are from the microarray dataset. [file 1748-717X-7-205-S4.xls]

## Sheet: Sheet0
© 2000-2011 Ingenuity Systems, Inc. All rights reserved.
ID	Molecules in Network	Score	Focus Molecules	Top Functions
1	AGTR1,ARHGAP17,BAMBI,BARD1,BCL9,BRCA1,BRCC3,BRE,CELSR2,FURIN,GLP2R,Gp49a/Lilrb4,HNRNPF,Hsd3b4 (includes others),IFIT2,IL12 (complex),ITGB1,JUN,mir-31,Ms4a4b (includes others),MYD88,NAB2,NR3C1,PLCG1,PLXNB1,PRKCB,RPS3A,RRAD,SEMA4D,SERPINB5,ST6GAL1,Talin,TGFB1,TIAM1,TRAF3	26	16	Cell Morphology, Cellular Growth and Proliferation, Hematological System Development and Function
2	ACPP,ACTG1,Actin,ADCY7,AKAP12,Akt,CAMK2B,DEFA1 (includes others),DGAT1,DHCR7,ERK1/2,EZR,FSH,GPRC5A,GRIN1,HSD17B1,KIT,LAT2,Lh,LYN,MAP2,MAP2K2,MME,MS4A2,Myosin,p85 (pik3r),PIK3AP1,PRKAR2B,PRKCB,SC4MOL,SH3BP2,SLC6A3,TDGF1,TYRO3,UNC119	24	15	Cellular Compromise, Inflammatory Response, Cell Signaling
3	AHR,B4GALNT1,BAZ1A,C1orf38,C5AR1,CD1D,ELF1,GHRH,HDAC1,HIPK2,IFNA1/IFNA13,IFNG,IL4,INSM2,Lyz1/Lyz2,MAFB,MMP11,MTA3,NEUROD1,Nuclear factor 1,OAS1,OAS2,PCSK1,PCSK2,PPP4C,PPP5C,RB1,Rb,Runx1,SIN3B,SLC17A2,TFCP2,TNFSF11,TP53,TYMS	24	15	Tissue Morphology, Cancer, Gene Expression
4	ACSL1,ADAM17,APOBEC3B,CASP7,CHSY3,CLMN,FDFT1,FDPS,HLA-C,HMGCR,HSF1,HSPA1A/HSPA1B,IDI1,Klra4 (includes others),LSS,NR1H3,PPP1R15A,RAI14,RALGPS2,RBL1,RPS6,SCNN1A,SCNN1B,SCNN1G,SQLE,SREBF2,SYMPK,TNF,TP73,TSC2,WSB1,WT1,YWHAG,YY1,ZNF267	18	12	Lipid Metabolism, Small Molecule Biochemistry, Vitamin and Mineral Metabolism
5	EIF4E,HOXC10	2	1	Cancer, Cell Cycle, Cell Death
6	GLI1,ZC3HAV1L	2	1	Cancer, Embryonic Development, Neurological Disease
7	FZD3,MYOC	2	1	Nervous System Development and Function, Organ Morphology, Tissue Morphology
8	COL11A2,SERPINB5	2	1	Connective Tissue Disorders, Genetic Disorder, Ophthalmic Disease
9	IRX1,SMAD2	2	1	Embryonic Development, Organismal Development, Tissue Development
10	miR-208b/miR-208b-3p/miR-208 (includes others),PTGIR,TBXA2R	2	1	Cardiac Fibrosis, Cardiovascular Disease, Organismal Injury and Abnormalities
11	GPAA1,PIGK,PIGT	2	1	Cellular Development, Nervous System Development and Function, Cancer
12	CCDC99,KNTC1,ZW10,ZWILCH	2	1	Cell Cycle, DNA Replication, Recombination, and Repair, Cellular Assembly and Organization
13	BCAR1,CRK,DAO,SRCIN1	2	1	Cellular Assembly and Organization, Cellular Compromise, Cell Morphology
